# Supplementary material for: Evidence of a SARS-CoV-2 double Spike mutation D614G/S939F potentially affecting immune response of infected subjects
Source: Comput Struct Biotechnol J. 2022 Jan 21;20:733–44. doi: 10.1016/j.csbj.2022.01.021 (PMC8780065; doi:10.1016/j.csbj.2022.01.021)
Supplement: Supplementary data 2 [file mmc2.xlsx]

## Sheet: S939F
Pos	Peptide	Allele	Aff	Stab	Tcell	Comb	Rank	Virus
938	SSTASALGK	HLA-A03:01	0.525	0.423	-0.062	0.45	0.8	Reference
938	SSTASALGK	HLA-A11:01	0.712	0.703	-0.062	0.633	0.5	Reference
939	STASALGK	HLA-A03:01	0.575	0.705	-0.103	0.528	0.4	Mutated
938	FSTASALGK	HLA-A03:01	0.446	0.172	-0.062	0.351	1.5	Mutated
939	STASALGK	HLA-A11:01	0.753	0.764	-0.103	0.669	0.3	Mutated
938	FSTASALGK	HLA-A11:01	0.594	0.409	-0.062	0.499	1.5	Mutated
939	STASALGKL	HLA-A26:01	0.408	0.111	-0.224	0.297	1.5	Mutated

## Sheet: D614G
Pos	Peptide	Allele	Aff	Stab	Tcell	Comb	Rank	Virus
611	YQDVNCTEV	HLA-A02:01	0.599	0.694	0.083	0.563	1.5	Reference
611	YQDVNCTEVPV	HLA-A02:01	0.554	0.656	0.101	0.525	2	Reference
611	YQDVNCTEVPV	HLA-B39:01	0.574	0.531	0.101	0.52	0.8	Reference
611	YQDVNCTEVPV	HLA-B40:01	0.296	0.454	0.101	0.302	2	Reference
622	AIHADQLTPTW	HLA-B58:01	0.623	0.522	0.012	0.546	0.8	Reference
622	AIHADQLTPTW	HLA-B58:01	0.623	0.522	0.012	0.546	0.8	Mutated
