# Supplementary material for: Evidence of a SARS-CoV-2 double Spike mutation D614G/S939F potentially affecting immune response of infected subjects
Source: Comput Struct Biotechnol J. 2022 Jan 21;20:733–44. doi: 10.1016/j.csbj.2022.01.021 (PMC8780065; doi:10.1016/j.csbj.2022.01.021)
Supplement: Supplementary data 3 [file mmc3.xlsx]

## Sheet: Sheet1
Allele	Allele	Sample
	Frequency	Size
A*01	0.095	141
A*02	0.145	141
A*03	0.035	141
A*11	0.156	141
A*23	0.007	141
A*24	0.163	141
A*25	0.039	141
A*26	0.031	141
A*29	0.014	141
A*30	0.007	141
A*31	0.046	141
A*32	0.007	141
A*33	0.17	141
A*36	0.003	141
A*68	0.074	141
A*74	0.003	141
B*07	0.049	141
B*08	0.007	141
B*13	0.024	141
B*15	0.202	141
B*18	0.014	141
B*27	0.017	141
B*35	0.17	141
B*37	0.031	141
B*38	0.031	141
B*39	0.01	141
B*40	0.067	141
B*41	0.003	141
B*44	0.092	141
B*46	0.003	141
B*51	0.06	141
B*52	0.085	141
B*53	0.007	141
B*55	0.042	141
B*57	0.035	141
B*58	0.024	141
B*67	0.003	141
B*73	0.003	141
B*78	0.003	141
B*81	0.003	141
DRB1*01	0.017	141
DRB1*03	0.046	141
DRB1*04	0.102	141
DRB1*07	0.212	141
DRB1*08	0.007	141
DRB1*09	0.003	141
DRB1*10	0.056	141
DRB1*11	0.028	141
DRB1*12	0.113	141
DRB1*13	0.042	141
DRB1*14	0.067	141
DRB1*15	0.29	141
DRB1*16	0.01	141
